# Supplementary material for: Robust generation of clinically applicable human pluripotent stem cells from peripheral blood by chemical reprogramming
Source: Cell Discov. 2025 Dec 23;11:103. doi: 10.1038/s41421-025-00852-7 (PMC12727690; doi:10.1038/s41421-025-00852-7)
Supplement: Supplementary file 3 — Supplementary Table S2 [file 41421_2025_852_MOESM3_ESM.xlsx]

## Sheet: Sheet1
Cell Lines	DONOR GENDER	DONOR AGE	DONOR HEALTHY STATUS	DONOR BLOOD CELL COMPOSITION	SOURCE	IDENTIFIER
hPBMCs-LP200728	Female	37	Healthy	CD3+: 59% CD4+: 36% CD8+: 17% CD14+: 16% CD19+: 9% CD56+: 18%	OriBiotech	Z0004-LP200728
hPBMCs-LP200729B	Female	46	Healthy	CD3+: 58% CD4+: 40% CD8+: 17% CD14+: 20% CD19+: 9% CD56+: 10%	OriBiotech	Z0005-LP200729B
hPBMCs-Z0684	Male	23	Healthy	CD3+: 43% CD4+: 26% CD8+: 14% CD14+: 29% CD19+: 5% CD56+: 13%	OriBiotech	Z0684-LP241210001
hPBMCs-G0010	Female	27	Healthy	CD3+: 46% CD4+: 26% CD8+: 16% CD14+: 18% CD19+: 10% CD56+: 17%	OriBiotech	N/A
hPBMCs-YB3271	Male	24	Healthy	White blood cells (10^9/L): 5.50 Red blood cells (10^12/L): 5.02 Platelets (10^9/L): 223	OriBiotech	N/A
hPBMCs-YB3272	Male	24	Healthy	White blood cells (10^9/L): 6.12 Red blood cells (10^12/L): 5.33 Platelets (10^9/L): 180	OriBiotech	N/A
hPBMCs-YB3349	Male	32	Healthy	White blood cells (10^9/L): 5.28 Red blood cells (10^12/L): 4.91 Platelets (10^9/L): 142	OriBiotech	N/A
hPBMCs-YB3320	Male	37	Healthy	White blood cells (10^9/L): 8.56 Red blood cells (10^12/L): 5.22 Platelets (10^9/L): 230	OriBiotech	N/A
hPBMCs-T0217	Male	18	Healthy	White blood cells (10^9/L): 6.40 Red blood cells (10^12/L): 5.52 Platelets (10^9/L): 276	OriBiotech	N/A
hPBMCs-T0257	Male	19	Healthy	White blood cells (10^9/L): 5.20 Red blood cells (10^12/L): 5.20 Platelets (10^9/L): 284	OriBiotech	N/A
hPBMCs-T0259	Male	21	Healthy	White blood cells (10^9/L): 6.30 Red blood cells (10^12/L): 5.72 Platelets (10^9/L): 236	OriBiotech	N/A
hPBMCs-YB3328	Male	23	Healthy	White blood cells (10^9/L): 7.80 Red blood cells (10^12/L): 4.74 Platelets (10^9/L): 279	OriBiotech	N/A
hPBMCs-YB3338	Male	31	Healthy	White blood cells (10^9/L): 5.22 Red blood cells (10^12/L): 5.10 Platelets (10^9/L): 238	OriBiotech	N/A
hPBMCs-YB3344	Male	21	Healthy	White blood cells (10^9/L): 4.53 Red blood cells (10^12/L): 5.18 Platelets (10^9/L): 245	OriBiotech	N/A
hPBMCs-YB3336	Male	30	Healthy	White blood cells (10^9/L): 6.49 Red blood cells (10^12/L): 5.80 Platelets (10^9/L): 191	OriBiotech	N/A
hPBMCs-T0254	Male	24	Healthy	White blood cells (10^9/L): 4.60 Red blood cells (10^12/L): 5.17 Platelets (10^9/L): 161	OriBiotech	N/A
hPBMCs-YB3322	Male	21	Healthy	White blood cells (10^9/L): 6.45 Red blood cells (10^12/L): 5.29 Platelets (10^9/L): 279	OriBiotech	N/A
hPBMCs-W0711	Female	71	Healthy	N/D	Self-Derived	N/A
hPBMCs-X0711	Female	77	Healthy	N/D	Self-Derived	N/A
hPBMCs-FS-Z	Male	26	Healthy	N/D	Self-Derived	N/A
hPBMCs-FS-F	Female	23	Healthy	N/D	Self-Derived	N/A
hPBMCs-FS-G	Male	24	Healthy	N/D	Self-Derived	N/A
hCiPSCs-T0254-SF-1#	/	/	/	/	Self-Derived	N/A
hCiPSCs-T0254-SF-2#	/	/	/	/	Self-Derived	N/A
hCiPSCs-LP200729B-SF-1#	/	/	/	/	Self-Derived	N/A
hCiPSCs-LP200729B-SF-2#	/	/	/	/	Self-Derived	N/A
hCiPSCs-Z0684-SF-2#	/	/	/	/	Self-Derived	N/A
hCiPSCs-Z0684-SF-3#	/	/	/	/	Self-Derived	N/A
hCiPSCs-YB3320-SF-9#	/	/	/	/	Self-Derived	N/A
hCiPSCs-YB3320-SF-10#	/	/	/	/	Self-Derived	N/A
H1 (WA01)	/	/	/	/	WiCell	NIH: hESC-10-0043
H9 (WA09)	/	/	/	/	WiCell	NIH: hESC-10-0062
