# Supplementary material for: Robust generation of clinically applicable human pluripotent stem cells from peripheral blood by chemical reprogramming
Source: Cell Discov. 2025 Dec 23;11:103. doi: 10.1038/s41421-025-00852-7 (PMC12727690; doi:10.1038/s41421-025-00852-7)
Supplement: Supplementary file 4 — Supplementary Table S3 [file 41421_2025_852_MOESM4_ESM.xlsx]

## Sheet: Sheet1
Chemicals，cytokines and other reagents	SOURCE	IDENTIFIER
Valproic acid sodium salt	Sigma-Aldrich	Cat#P4543
CHIR-99021	WUXI APPTEC	N/A
616452	MCE	Cat# S7223
Tranylcypromine	Enzo	Cat#BML-EI217-0005
3-deazaneplanocin A (DZnep)	Selleck	Cat# S7120
PD0325901	WUXI APPTEC	N/A
EPZ-5676	MCE	Cat# HY-15593
TTNPB	MCE	Cat# S4627
Y-27632	Selleck	Cat# S1049
SAG	Selleck	Cat# S777905
Recombinant Human FGF2 (bFGF)	Origene	Cat# TP750002
JNK-IN-8	Selleckchem	Cat# S4901
Recombinant Human Heregulinβ-1	PEPROTECH	Cat# 100-03
SB-590885	Selleckchem	Cat# S2220
Ruxolitinib	Selleckchem	Cat# S1378
BIRB 796	Selleckchem	Cat# S1574
SGC-CBP30	Selleckchem	Cat# S7256
VTP50469	Selleckchem	Cat# S8934
BMP4	Stemimmune LLC	Cat# HST-B4-0100
AKT Kinase Inhibitor	MCE	Cat# HY-10249A
5-Iodotubercidin	MCE	Cat# HY-15424
CX-4945	MCE	Cat# HY-50855
SETD2-IN-1	MCE	Cat# HY-136328
WM-8014	MCE	Cat# HY-102060
A-485	MCE	Cat# HY-107455
Retinoic acid	MCE	Cat# HY-14649
GSK-3685032	MCE	Cat# HY-139664
L-Ascorbic acid 2-phosphate (Vc)	Sigma-Aldrich	Cat# A8960
Nicotinamide (NAM)	Sigma-Aldrich	Cat# 72340
LiCl	Sigma-Aldrich	Cat#L4408
PY-60	MCE	Cat# HY-141644
Pro-CBP/P300-d (PROTAC CBP/P300 Degrader-1)	MCE	Cat# HY-138536
Forskolin	MCE	Cat# HY-15371
Human IL-1 beta Recombinant Protein	Peprotech	Cat# 200-01B
AU-15330	MCE	Cat# HY-145388
EPZ6438	MCE	Cat# HY-13803
BI-7273	MCE	Cat# HY-100351
NIBR-LTSi	MCE	Cat# HY-160769
CCS1477	MCE	Cat# HY-111784
SGC-SMARCA-BRDVIII	MCE	Cat# HY-145446
DAPI	Roche	Cat# 10236276001
Donkey serum	Meilunbio	Cat# MB4516
4% paraformaldehyde	DingGuo	Cat# AR-0211
TritonTM X-100	Sigma-Aldrich	Cat# 9036-19-5
PBS	Corning	Cat# 05418005
DMSO (Dimethyl sulfoxide)	Sigma-Aldrich	Cat# D2650
Trizol (TRl) Reagent	Sigma-Aldrich	Cat# T9424
DMEM	Gibco	Cat# C11965500BT
KnockOutTM DMEM	Gibco	Cat# 10829018
Fetal Bovine Serum (FBS)	Vistech	Cat# VIS93526487
Knockout Serum Replacement (KSR)	Gibco	Cat# 10828028
Penicillin-Streptomycin	Gibco	Cat# 15140-122
Dexamethasone	MCE	Cat# HY-14648
0.25% Trypsin-EDTA	Gibco	Cat# 25200-056
MEM Non-Essential Amino Acids Solution (NEAA)	Gibco	Cat# 11140050
GlutaMAXTM	Gibco	Cat# 35050-061
Fibronectin	Acro	Cat# FIN-H5113
StemSpan™ SFEM II	STEMCELL	Cat# 09655
Recombinant Human IL-3	Stemimmune LLC	Cat# HCT-I3-1000
Recombinant Human EPO	Stemimmune LLC	Cat# HHM-EP-1000
Recombinant Human IGF-1	Stemimmune LLC	Cat# EME-IF1-1000
Recombinant Human SCF	Stemimmune LLC	Cat# HHM-SF-1000
Cholesterol Lipid Concentrate	Gibco	Cat# 12531018
CellAdhere™ Laminin-521	STEMCELL	Cat# 77003
Matrigel	Corning	Cat# 354248
mTeSRTM Plus Medium	STEMCELL	Cat# 100-0276
Accutase	Millipore	Cat# SCR005
ReLeSRTM	STEMCELL	Cat# 05872
B27 supplement	Gibco	Cat# 17504044
ACK Lysing Buffer	Gibco	Cat# A1049201
Commercial kits
HiScript III All-in-one RT SuperMix Perfect for qPCR	Vazyme	Cat# R333
Magicpure® 32 Tissue/Cell Total RNA Isolation Kit	TransGen	Cat# Z-EC523-32-BD-11
PerfectStart® Universal Green qPCR SuperMix	TransGen	Cat# AQ631-03
NEBNext Ultra RNA Library Prep Kit for Illumina	New England BioLabs	Cat# E7775
TaqManTM hPSC ScorecardTM Kit, 384-well	Thermo Fisher Scientific	Cat# A15872
