# Supplementary material for: Robust generation of clinically applicable human pluripotent stem cells from peripheral blood by chemical reprogramming
Source: Cell Discov. 2025 Dec 23;11:103. doi: 10.1038/s41421-025-00852-7 (PMC12727690; doi:10.1038/s41421-025-00852-7)
Supplement: Supplementary file 5 — Supplementary Table S4 [file 41421_2025_852_MOESM5_ESM.xlsx]

## Sheet: Sheet1
Antibodies	SOURCE	IDENTIFIER	DILUTION RATE
Mouse monoclonal anti-OCT4	BD Biosciences	Cat# 611203; RRID: AB_398736	1:200
Goat polyclonal anti-SOX2	R&D	Cat# AF2018; RRID: AB_355110	1:200
Nanog (D73G4) XP® Rabbit mAb	Cell Signaling Technology	Cat# 4903; RRID: AB_10559205	1:200
OCT4 recombinant rabbit monoclonal antibody	HUABIO	Cat# ET1612-20; RRID: AB_3070093	1:1000
Anti TRA-1-60 antibody	STEMCELL	Cat# 60064; RRID: AB_2686905	1:200
Rabbit monoclonal anti-LIN28A	Abcam	Cat# ab124765; RRID: AB10975201	1:500
Alexa Fluor 488-AffiniPure Donkey Anti-Goat IgG (H+L)	Jackson Immuno Research	Cat# 705-545-147; RRID:AB_2336933	1:200
Alexa Fluor 488-AffiniPure Donkey Anti-Rabbit IgG (H+L)	Jackson Immuno Research	Cat# 711-545-152; RRID: AB_2313584	1:200
Cy3-AffiniPure Donkey Anti-Rabbit IgG (H+L)	Jackson Immuno Research	Cat# 711-165-152; RRID: AB_2307443	1:200
Cy3-AffiniPure Donkey Anti-Mouse IgG (H+L)	Jackson Immuno Research	Cat# 715-165-150; RRID: AB_2340813	1:200
Alexa Fluor 647 Donkey Anti-Goat IgG (H+L)	Jackson Immuno Research	Cat# 705-605-147; RRID: AB_2340437	1:200
CD71 (Transferrin Receptor) Monoclonal Antibody (OKT9 (OKT-9)), FITC, eBioscience™	Invitrogen	Cat# 11-0719-42
Mouse IgG1 kappa Isotype Control (P3.6.2.8.1), FITC, eBioscience™	Invitrogen	Cat# 11-4714-81
