# Supplementary material for: Robust generation of clinically applicable human pluripotent stem cells from peripheral blood by chemical reprogramming
Source: Cell Discov. 2025 Dec 23;11:103. doi: 10.1038/s41421-025-00852-7 (PMC12727690; doi:10.1038/s41421-025-00852-7)
Supplement: Supplementary file 6 — Supplementary Table S5 [file 41421_2025_852_MOESM6_ESM.xlsx]

## Sheet: Sheet1
Gene Symbols	Sequence (5' to 3')	SOURCE	IDENTIFIER
Primers
GAPDH forward primer	TGACATCAAGAAGGTGGTGAAGCAGG	Sangon Biotech	N/A
GAPDH reverse primer	GCGTCAAAGGTGGAGGAGTGGGT	Sangon Biotech	N/A
OCT4 forward primer	CTGGGTTGATCCTCGGACCT	Sangon Biotech	N/A
OCT4 reverse primer	CCATCGGAGTTGCTCTCCA	Sangon Biotech	N/A
NANOG forward primer	GATTTGTGGGCCTGAAGAAA	Sangon Biotech	N/A
NANOG reverse primer	CAGATCCATGGAGGAAGGAA	Sangon Biotech	N/A
SOX2 forward primer	TTGCGTGAGTGTGGATGGGATTGGTG	Sangon Biotech	N/A
SOX2 reverse primer	GGGAAATGGGAGGGGTGCAAAAGAGG	Sangon Biotech	N/A
DNMT3B forward primer	CGAAGAAGAGCCGGCCTGTACC	Sangon Biotech	N/A
DNMT3B reverse primer	CGGAAGCCCATGCAACGATCTC	Sangon Biotech	N/A
DPPA4 forward primer	GCTAACATCTGCCACCCCACCA	Sangon Biotech	N/A
DPPA4 reverse primer	GGATTCTGCGGTGCTGCTGACA	Sangon Biotech	N/A
ZFP42 forward primer	AGAAACGGGCAAAGACAAGAC	Sangon Biotech	N/A
ZFP42 reverse primer	GCTGACAGGTTCTATTTCCGC	Sangon Biotech	N/A
PRDM14 forward primer	TTGAGGAAGAGAATCAGATCCAG	Sangon Biotech	N/A
PRDM14 reverse primer	CGTTCTGTACGGGGTCACTC	Sangon Biotech	N/A
ZIC3 forward primer	CAGGAGCTGTCGTGCAAGT	Sangon Biotech	N/A
ZIC3 reverse primer	AGTAGCAGACGTGGTTGTTCT	Sangon Biotech	N/A
HBA forward primer	CAACTTCAAGCTAAGCCACTGC	Sangon Biotech	N/A
HBA reverse primer	CGGTGCTCACAGAAGCCAG	Sangon Biotech	N/A
HBB forward primer	AGGAGAAGTCTGCCGTTACTG	Sangon Biotech	N/A
HBB reverse primer	CCGAGCACTTTCTTGCCATGA	Sangon Biotech	N/A
HBG forward primer	CTTCAAGCTCCTGGGAAATGT	Sangon Biotech	N/A
HBG reverse primer	GCAGAATAAAGCCTACCTTGAAAG	Sangon Biotech	N/A
GATA1 forward primer	CTGTCCCCAATAGTGCTTATGG	Sangon Biotech	N/A
GATA1 reverse primer	GAATAGGCTGCTGAATTGAGGG	Sangon Biotech	N/A
KLF1 forward primer	CTA CAC CAA GAG CTC CCA CC	Sangon Biotech	N/A
KLF1 reverse primer	GTG TGT TTC CGG TAG TGG C	Sangon Biotech	N/A
KRT8 forward primer	CAGAAGTCCTACAAGGTGTCCA	Sangon Biotech	N/A
KRT8 reverse primer	CTCTGGTTGACCGTAACTGCG	Sangon Biotech	N/A
KRT18 forward primer	TCGCAAATACTGTGGACAATGC	Sangon Biotech	N/A
KRT18 reverse primer	GCAGTCGTGTGATATTGGTGT	Sangon Biotech	N/A
